# Supplementary material for: Dopamine neurons that inform Drosophila olfactory memory have distinct, acute functions driving attraction and aversion
Source: PLoS Biol. 2024 Nov 18;22(11):e3002843. doi: 10.1371/journal.pbio.3002843 (PMC11611264; doi:10.1371/journal.pbio.3002843)
Supplement: S1 Table — Genotypes and effect sizes of experiments in each figure. Semicolons indicate different chromosomes, commas indicate different transgenes. Compound genotypes are stated for split-Gal4 drivers, with the common line designation (e.g., MB213B) in parentheses. (XLSX) [file pbio.3002843.s009.xlsx]

## Sheet: Figures 1-7
Characteristics of Figures
Fig	Panel	Column	Driver control genotype	Responder control genotype	Test genotype	Light µW/mm2	Effect Size	95% CI, lower bound	95% CI, upper bound	P-value (Mann-Whitney)	Sample size (Driver control)	Sample size (Responder control)	Sample size (Test genotype)
1	E	1	w1118;;R58E02-Gal4	w1118, UAS-CsChrimson	w1118,UAS-CsChrimson;;R58E02-Gal4	1.3	0.32	0.142245	0.484488	0.000214185	44	45	44
1	E	2	w1118;;R58E02-Gal4	w1118, UAS-CsChrimson	w1118,UAS-CsChrimson;;R58E02-Gal4	5	0.64	0.443123	0.782888	4.17998e-12	44	45	44
1	E	3	w1118;;R58E02-Gal4	w1118, UAS-CsChrimson	w1118,UAS-CsChrimson;;R58E02-Gal4	22	0.5	0.253768	0.697078	3.80091e-07	44	45	44
1	E	4	w1118;;R58E02-Gal4	w1118, UAS-CsChrimson	w1118,UAS-CsChrimson;;R58E02-Gal4	70	0.46	0.19621	0.666582	7.0251e-06	44	45	44
1	F	1	w1118;;R15A04-Gal4	w1118, UAS-CsChrimson	w1118,UAS-CsChrimson;;R15A04-Gal4	1.3	0.01	-0.150128	0.165997	0.945376	45	40	45
1	F	2	w1118;;R15A04-Gal4	w1118, UAS-CsChrimson	w1118,UAS-CsChrimson;;R15A04-Gal4	5	0.11	-0.054759	0.279819	0.246277	45	42	45
1	F	3	w1118;;R15A04-Gal4	w1118, UAS-CsChrimson	w1118,UAS-CsChrimson;;R15A04-Gal4	22	0.04	-0.217567	0.149578	0.565246	45	40	45
1	F	4	w1118;;R15A04-Gal4	w1118, UAS-CsChrimson	w1118,UAS-CsChrimson;;R15A04-Gal4	70	0.31	-0.501742	-0.114781	0.000353	45	40	45
2	B	1	w1118;MB247-LexA	w1118;LexAOP-GtACR1	w1118;MB247-LexA/LexAOP-GtACR1	0	-0.07649	-0.35846	0.087274	0.870698	13	19	13
2	B	2	w1118;MB247-LexA	w1118;LexAOP-GtACR1	w1118;MB247-LexA/LexAOP-GtACR1	28	-0.33938	-0.57274	-0.08792	0.019211	13	19	13
2	C	1	w1118;;R58E02-Gal4	w1118;;UAS-CsChrimson	w1118;;R58E02-Gal4/UAS-CsChrimson	28	0.315657	0.083685	0.551953	0.033806	9	11	12
2	C	2	w1118;MB247-LexA;R58E02-Gal4	w1118;LexAOP-GtACR1;UAS-CsChrimson	w1118;MB247-LexA/LexAOP-GtACR1; R58E02-Gal4/UAS-CsChrimson	28	-0.19843	-0.505335	0.231818	0.287781	7	10	7
3	A	1	w1118;;R58E02-Gal4	w1118, MB247-LexA; UAS-CsChrimson	w1118;MB247-LexA;R58E02-Gal4;UAS-CsChrimson	1.6	0.38	0.206989	0.53757	4.06528e-05	44	45	45
3	A	2	w1118;;R58E02-Gal4	w1118, MB247-LexA; UAS-CsChrimson	w1118;MB247-LexA;R58E02-Gal4;UAS-CsChrimson	7	0.31	0.117559	0.478159	8.04598e-05	44	45	44
3	A	3	w1118;;R58E02-Gal4	w1118, MB247-LexA; UAS-CsChrimson	w1118;MB247-LexA;R58E02-Gal4;UAS-CsChrimson	22	0.44	0.250696	0.60215	3.83466e-07	44	45	44
3	A	4	w1118;;R58E02-Gal4	w1118, MB247-LexA; UAS-CsChrimson	w1118;MB247-LexA;R58E02-Gal4;UAS-CsChrimson	92	0.36	0.127902	0.54339	2.3866e-05	44	45	44
3	B	1	w1118;MB247-LexA	w1118;LexAOP-GtACR1	w1118;MB247-LexA/LexAOP-GtACR1	1.6	-0.05	-0.221701	0.101004	0.530761	45	45	35
3	B	2	w1118;MB247-LexA	w1118;LexAOP-GtACR1	w1118;MB247-LexA/LexAOP-GtACR1	7	-0.06	-0.173303	0.060594	0.219945	45	45	43
3	B	3	w1118;MB247-LexA	w1118;LexAOP-GtACR1	w1118;MB247-LexA/LexAOP-GtACR1	28	-0.18	-0.307732	-0.06901	0.012369	45	45	43
3	B	4	w1118;MB247-LexA	w1118;LexAOP-GtACR1	w1118;MB247-LexA/LexAOP-GtACR1	92	-0.16	-0.265293	-0.04614	0.007428	45	45	43
3	C	1	w1118; MB247-LexA;R58E02-Gal4	w1118;LexAOP-GtACR1;UAS-CsChrimson	w1118;LexAOP-GtACR1/MB247-LexA;R58E02-Gal4/UAS-CsChrimson	1.6	0.14	-0.046723	0.330149	0.0964377	45	45	43
3	C	2	w1118; MB247-LexA;R58E02-Gal4	w1118;LexAOP-GtACR1;UAS-CsChrimson	w1118;LexAOP-GtACR1/MB247-LexA;R58E02-Gal4/UAS-CsChrimson	7	0.21	0.013257	0.399397	0.0147234	45	45	43
3	C	3	w1118; MB247-LexA;R58E02-Gal4	w1118;LexAOP-GtACR1;UAS-CsChrimson	w1118;LexAOP-GtACR1/MB247-LexA;R58E02-Gal4/UAS-CsChrimson	28	0.31	0.10429	0.499626	0.00074414	45	45	43
3	C	4	w1118; MB247-LexA;R58E02-Gal4	w1118;LexAOP-GtACR1;UAS-CsChrimson	w1118;LexAOP-GtACR1/MB247-LexA;R58E02-Gal4/UAS-CsChrimson	92	0.53	0.339586	0.705396	5.86543e-07	45	45	43
3	D	1	w1118;R58E02-LexA;Orco-Gal4	w1118;LexAOP-CsChrimson;UAS-GtACR1	w1118;R58E02-LexA/LexAOP-CsChrimson; Orco-Gal4/UAS-GtACR1	1.6	0.148892	-0.04594	0.326162	0.052566	36	35	49
3	D	2	w1118;R58E02-LexA;Orco-Gal4	w1118;LexAOP-CsChrimson;UAS-GtACR1	w1118;R58E02-LexA/LexAOP-CsChrimson; Orco-Gal4/UAS-GtACR1	7	0.345509	0.131556	0.544444	0.000384	36	36	54
3	D	3	w1118;R58E02-LexA;Orco-Gal4	w1118;LexAOP-CsChrimson;UAS-GtACR1	w1118;R58E02-LexA/LexAOP-CsChrimson; Orco-Gal4/UAS-GtACR1	28	0.454458	0.246331	0.635863	1.71e-05	36	36	54
3	D	4	w1118;R58E02-LexA;Orco-Gal4	w1118;LexAOP-CsChrimson;UAS-GtACR1	w1118;R58E02-LexA/LexAOP-CsChrimson; Orco-Gal4/UAS-GtACR1	92	0.395782	0.168276	0.59753	0.001197	36	33	54
4	B	1	w1118;R58E02-LexA	w1118; LexAOP-CsChrimson	w1118,LexAOP-CsChrimson;R58E02-LexA	70	0.41	0.195665	0.605116	3.8e-05	45	45	43
4	B	2	w1118; R58E02-LexA,MB247-Gal4	w1118, LexAOP-CsChrimson;UAS-Dop1R1-RNAi	w1118,LexAOP-CsChrimson;R58E02-LexA, Dop1R1-RNAi;MB247-Gal4	70	0.32	0.168743	0.473373	8e-06	57	56	45
4	B	3	w1118; R58E02-LexA;MB247-Gal4	w1118, LexAOP-CsChrimson;UAS-Dop1R2-RNAi	w1118,LexAOP-CsChrimson;R58E02-LexA, Dop1R2-RNAi;MB247-Gal4	70	0.35	0.183214	0.505062	3.4e-05	45	40	43
4	B	4	w1118; R58E02-LexA;MB247-Gal4	w1118, LexAOP-CsChrimson;UAS-Dop2R-RNAi	w1118,LexAOP-CsChrimson;R58E02-LexA, Dop2R-RNAi;MB247-Gal4	70	0.24	0.095252	0.393964	0.005464	43	45	55
4	C	1-4	See Figure 3B
4	E	1	w1118;;R58E02-Gal4	w1118;;UAS-CsChrimson	w1118;;R58E02-Gal4/UAS-CsChrimson	1.3	-0.02	-0.228	0.149	0.564868	60	60	60
4	E	2	w1118;;R58E02-Gal4	w1118;;UAS-CsChrimson	w1118;;R58E02-Gal4/UAS-CsChrimson	5	0.44	0.223	0.627	1.69617e-06	60	60	60
4	E	3	w1118;;R58E02-Gal4	w1118;;UAS-CsChrimson	w1118;;R58E02-Gal4/UAS-CsChrimson	22	0.65	0.42	0.837	1.17104e-10	60	60	60
4	E	4	w1118;;R58E02-Gal4	w1118;;UAS-CsChrimson	w1118;;R58E02-Gal4/UAS-CsChrimson	70	0.79	0.578	0.941	1.04142e-15	60	60	60
4	F	1	w1118;;R58E02-Gal4	w1118;UAS-TH-RNAi;UAS-CsChrimson	w1118;UAS-TH-RNAi;R58E02-Gal4/UAS-CsChrimson	1.3	0.058094	-0.071356	0.187882	0.85	59	60	60
4	F	2	w1118;;R58E02-Gal4	w1118;UAS-TH-RNAi;UAS-CsChrimson	w1118;UAS-TH-RNAi;R58E02-Gal4/UAS-CsChrimson	5	0.366603	0.233997	0.488611	8.05e-07	60	60	60
4	F	3	w1118;;R58E02-Gal4	w1118;UAS-TH-RNAi;UAS-CsChrimson	w1118;UAS-TH-RNAi;R58E02-Gal4/UAS-CsChrimson	22	0.641398	0.53501	0.741462	2.42e-19	60	60	60
4	F	4	w1118;;R58E02-Gal4	w1118;UAS-TH-RNAi;UAS-CsChrimson	w1118;UAS-TH-RNAi;R58E02-Gal4/UAS-CsChrimson	70	0.589639	0.495433	0.669558	9.1e-21	60	60	60
5	A	1	w1118;;R58E02-Gal4	w1118;;UAS-CsChrimson	w1118;;R58E02-Gal4/UAS-CsChrimson	70	0.88564	0.711158	1.01016	1.56855e-19	60	60	60
5	A	2	w1118;;R58E02-Gal4	w1118;UAS-TH-RNAi;UAS-CsChrimson	w1118;UAS-TH-RNAi;R58E02-Gal4/UAS-CsChrimson	70	0.572012	0.420126	0.704271	1.99e-13	59	50	63
5	A	3	w1118;;R58E02-Gal4	w1118;UAS-vGlut-RNAi;UAS-CsChrimson	w1118;UAS-vGlut-RNAi;R58E02-Gal4/UAS-CsChrimson	70	0.464891	0.362186	0.573264	6.1e-13	60	59	66
5	A	4	w1118;UAS-TH-RNAi;R58E02-Gal4	w1118;UAS-vGlut-RNAi;UAS-CsChrimson	w1118;UAS-TH-RNAi/UAS-vGlut-RNAi;R58E02-Gal4/UAS-CsChrimson	70	0.377692	0.188137	0.538351	3.7e-07	60	60	60
5	A	5	w1118;;R58E02-Gal4	w1118;UAS-Tβh-RNAi;UAS-CsChrimson	w1118;UAS-Tβh-RNAi;R58E02-Gal4/UAS-CsChrimson	70	0.548742	0.385101	0.688973	6.1e-12	60	60	60
5	A	6	w1118;UAS-TH-RNAi;R58E02-Gal4	w1118;UAS-Tβh-RNAi;UAS-CsChrimson	w1118;UAS-TH-RNAi/UAS-Tβh-RNAi;R58E02-Gal4/UAS-CsChrimson	70	0.302594	0.142947	0.450363	6.51e-06	52	54	82
5	A	7	w1118;;R58E02-Gal4	w1118;UAS-Gad1-RNAi;UAS-CsChrimson	w1118;UAS-Gad1-RNAi;R58E02-Gal4/UAS-CsChrimson	70	0.803368	0.654822	0.911079	2.74e-20	58	59	60
5	A	8	w1118;;R58E02-Gal4	w1118;UAS-vAChT-RNAi;UAS-CsChrimson	w1118;UAS-vAChT-RNAi;R58E02-Gal4/UAS-CsChrimson	70	0.718664	0.526117	0.861669	2.23e-14	60	60	60
5	B	1	w1118;;R58E02-Gal4	w1118;;UAS-CsChrimson	w1118;;R58E02-Gal4/UAS-CsChrimson	70	0.760677	0.536125	0.924209	2.46e-12	45	45	45
5	B	2	w1118;;R58E02-Gal4	w1118;;UAS-CsChrimson	w1118;;R58E02-Gal4/UAS-CsChrimson	70	0.508244	0.247946	0.720837	1.08e-06	55	49	64
5	B	3	w1118;;R58E02-Gal4	w1118;UAS-vGlut-RNAi;UAS-CsChrimson	w1118;UAS-vGlut-RNAi;R58E02-Gal4/UAS-CsChrimson	70	0.644515	0.496663	0.763587	4.73e-15	60	60	60
5	B	4	w1118;;R58E02-Gal4	w1118;UAS-vGlut-RNAi;UAS-CsChrimson	w1118;UAS-vGlut-RNAi;R58E02-Gal4/UAS-CsChrimson	70	0.653894	0.385759	0.888025	1.76e-05	60	60	60
5	B	5	w1118;;R58E02-Gal4	w1118;UAS-Tβh-RNAi;UAS-CsChrimson	w1118;UAS-Tβh-RNAi;R58E02-Gal4/UAS-CsChrimson	70	0.327655	0.102875	0.544487	0.004676	60	60	60
5	B	6	w1118;;R58E02-Gal4	w1118;UAS-Tβh-RNAi;UAS-CsChrimson	w1118;UAS-Tβh-RNAi;R58E02-Gal4/UAS-CsChrimson	70	0.357501	0.174107	0.507667	7.21e-05	60	60	40
5	B	7	w1118;UAS-Tβh-RNAi;R58E02-Gal4	w1118;UAS-vGlut-RNAi;UAS-CsChrimson	w1118;UAS-vGlut-RNAi/UAS-Tβh-RNAi;R58E02-Gal4/UAS-CsChrimson	70	0.373809	0.184182	0.529103	1.61e-07	30	30	60
5	B	8	w1118;UAS-Tβh-RNAi;R58E02-Gal4	w1118;UAS-vGlut-RNAi;UAS-CsChrimson	w1118;UAS-vGlut-RNAi/UAS-Tβh-RNAi;R58E02-Gal4/UAS-CsChrimson	70	0.100124	-0.16042	0.364537	0.268255	52	60	58
6	A	1	w1118;;R15A04-Gal4	w1118,UAS-CsChrimson	w1118,UAS-CsChrimson;;R15A04-Gal4	70	-0.31271	-0.50174	-0.11478	0.000353	45	40	45
6	A	2	w1118;NP5272-Gal4	w1118,UAS-CsChrimson	w1118,UAS-CsChrimson;NP5272-Gal4	70	-0.30892	-0.43061	-0.20142	3.23e-05	45	45	60
6	A	3	w1118;R30G08-p65AD;R48B03-ZpGDBD (MB441B)	w1118,UAS-CsChrimson	w1118,UAS-CsChrimson;R30G08-p65AD;R48B03-ZpGDBD	70	-0.18288	-0.39917	0.027608	0.189462	45	45	30
6	A	4	w1118;R58E02-p65AD;R18D09-ZpGDBD (MB040B)	w1118,UAS-CsChrimson	w1118,UAS-CsChrimson;R58E02-p65AD;R18D09-ZpGDBD	70	-0.07804	-0.19747	0.059332	0.078062	45	45	45
6	A	5	w1118;R24E12-p65AD;R52H01-ZpGDBD (MB025B)	w1118,UAS-CsChrimson	w1118,UAS-CsChrimson;R24E12-p65AD;R52H01-ZpGDBD	70	-0.04318	-0.26233	0.174176	0.4593	44	45	45
6	A	6	w1118;R58E02-p65AD;R29G04-ZpGDBD (MB194B)	w1118,UAS-CsChrimson	w1118,UAS-CsChrimson;R58E02-p65AD;R29G04-ZpGDBD	70	-0.04159	-0.1914	0.115591	0.304457	45	45	45
6	A	7	w1118;R58E02-p65AD;R11A03-ZpGDBD (MB188B)	w1118,UAS-CsChrimson	w1118,UAS-CsChrimson;R58E02-p65AD;R11A03-ZpGDBD	70	-0.03614	-0.16519	0.09523	0.700179	45	45	45
6	A	8	w1118;;R58E02-p65AD,R48H11-ZpGDBD (MB315C)	w1118,UAS-CsChrimson	w1118,UAS-CsChrimson;;R58E02-p65AD,R48H11-ZpGDBD	70	-0.0325	-0.18108	0.117343	0.594478	44	45	45
6	A	9	w1118;R58E02-p65AD;R36B06-ZpGDBD (MB196B)	w1118,UAS-CsChrimson	w1118,UAS-CsChrimson;R58E02-p65AD;R36B06-ZpGDBD	70	0.001087	-0.23284	0.236276	0.815504	44	45	45
6	A	10	w1118;R58E02-p65AD;R32D11-ZpGDBD (MB043B)	w1118,UAS-CsChrimson	w1118,UAS-CsChrimson;R58E02-p65AD;R32D11-ZpGDBD	70	0.040654	-0.17273	0.239293	0.28731	45	45	44
6	A	11	w1118;R93D10-p65AD;R68C09-ZpGDBD (MB063B)	w1118,UAS-CsChrimson	w1118,UAS-CsChrimson;R93D10-p65AD;R68C09-ZpGDBD	70	0.045698	-0.14967	0.221922	0.520982	45	45	45
6	A	12	w1118;R58E02-p65AD;R87B09-ZpGDBD (MB045B)	w1118,UAS-CsChrimson	w1118,UAS-CsChrimson;R58E02-p65AD;R87B09-ZpGDBD	70	0.112723	-0.11116	0.299142	0.053436	45	45	45
6	A	13	w1118;R58E02-p65AD;R93G08-ZpGDBD (MB316B)	w1118,UAS-CsChrimson	w1118,UAS-CsChrimson;R58E02-p65AD;R93G08-ZpGDBD	70	0.176886	-0.04597	0.39568	0.072802	45	45	30
6	A	14	w1118;R30G08-p65AD;TH-ZpGDBD (MB032B)	w1118,UAS-CsChrimson	w1118,UAS-CsChrimson;R30G08-p65AD;TH-ZpGDBD	70	0.219105	0.010937	0.420963	0.064282	45	45	45
6	A	15	w1118;R58E02-p65AD;R10G03-ZpGDBD (MB312B)	w1118,UAS-CsChrimson	w1118,UAS-CsChrimson;R58E02-p65AD;R10G03-ZpGDBD	70	0.217674	0.047253	0.383904	0.005501	59	56	68
6	A	16	w1118;R58E02-p65AD;R22E04-ZpGDBD (MB042B)	w1118,UAS-CsChrimson	w1118,UAS-CsChrimson;R58E02-p65AD;R22E04-ZpGDBD	70	0.242308	0.039768	0.436507	0.024846	45	45	45
6	A	17	w1118;R76F05-p65AD;R23C12-ZpGDBD (MB109B)	w1118,UAS-CsChrimson	w1118,UAS-CsChrimson;R76F05-p65AD;R23C12-ZpGDBD	70	0.260065	0.04549	0.450787	0.013872	45	45	45
6	A	18	w1118;R58E02-p65AD;R93A09-ZpGDBD (MB047B)	w1118,UAS-CsChrimson	w1118,UAS-CsChrimson;R58E02-p65AD;R93A09-ZpGDBD	70	0.26	-0.01498	0.428494	0.005719	45	45	45
6	A	19	w1118;R58E02-p65AD;R37E10-ZpGDBD (MB299B)	w1118,UAS-CsChrimson	w1118,UAS-Chrimson;R58E02-p65AD;R37E10-ZpGDBD	70	0.40779	0.231088	0.546319	9.94e-08	45	45	39
6	A	20	w1118;R76F05-p65AD;R80G12-ZpGDBD (MB056B)	w1118,UAS-CsChrimson	w1118,UAS-Chrimson;R76F05-p65AD;R80G12-ZpGDBD	70	0.457687	0.200105	0.662322	7.27e-07	45	45	42
6	A	21	w1118;R76F05-p65AD;R32G08-ZpGDBD (MB213B)	w1118,UAS-CsChrimson	w1118,UAS-Chrimson;R76F05-p65AD;R32G08-ZpGDBD	70	0.474406	0.290035	0.632925	1.2e-07	45	45	45
6	A	22	w1118;;R58E02-Gal4	w1118, UAS-CsChrimson	w1118,UAS-CsChrimson;;R58E02-Gal4	70	0.53	0.35	0.68	1.81953e-13	104	105	104
6	B	1-22	See Figure 5A
6	D	1	w1118;R76F05-p65AD;R32G08-ZpGDBD (MB213B)	w1118;;UAS-CsChrimson	w1118;R76F05-p65AD;R32G08-ZpGDBD/UAS-Chrimson	1.3	-0.078906	-0.251439	0.098762	0.221543	57	53	65
6	D	2	w1118;R76F05-p65AD;R32G08-ZpGDBD (MB213B)	w1118;;UAS-CsChrimson	w1118;R76F05-p65AD;R32G08-ZpGDBD/UAS-Chrimson	5	-0.051242	-0.240677	0.127878	0.693594	57	52	65
6	D	3	w1118;R76F05-p65AD;R32G08-ZpGDBD (MB213B)	w1118;;UAS-CsChrimson	w1118;R76F05-p65AD;R32G08-ZpGDBD/UAS-Chrimson	22	0.529068	0.318411	0.718909	1.18422e-07	57	51	65
6	D	4	w1118;R76F05-p65AD;R32G08-ZpGDBD (MB213B)	w1118;;UAS-CsChrimson	w1118;R76F05-p65AD;R32G08-ZpGDBD/UAS-Chrimson	70	0.717031	0.505093	0.889769	2.39567e-12	57	52	65
6	E	1	w1118;R76F05-p65AD;R32G08-ZpGDBD (MB213B)	w1118;UAS-TH-RNAi;UAS-CsChrimson	w1118;R76F05-p65AD/TH-RNAi;R32G08-ZpGDBD/UAS-Chrimson	22	0.369144	0.216379	0.518135	1.92311e-06	57	60	60
6	E	2	w1118;R76F05-p65AD;R32G08-ZpGDBD (MB213B)	w1118;UAS-TH-RNAi;UAS-CsChrimson	w1118;R76F05-p65AD/TH-RNAi;R32G08-ZpGDBD/UAS-Chrimson	22	0.013523	-0.102426	0.134127	0.988238	56	60	75
6	E	3	w1118;R76F05-p65AD;R32G08-ZpGDBD (MB213B)	w1118;UAS-TH-RNAi;UAS-CsChrimson	w1118;R76F05-p65AD/TH-RNAi;R32G08-ZpGDBD/UAS-Chrimson	22	0.199136	0.072031	0.337471	0.004485	57	60	60
6	E	4	Weighted ΔPI of columns 1-3				0.167
6	F	1	w1118;R76F05-p65AD;R32G08-ZpGDBD (MB213B)	w1118;UAS-TH-RNAi;UAS-CsChrimson	w1118;R76F05-p65AD/TH-RNAi;R32G08-ZpGDBD/UAS-Chrimson	70	0.669	0.518884	0.816636	2.32951e-12	57	60	60
6	F	2	w1118;R76F05-p65AD;R32G08-ZpGDBD (MB213B)	w1118;UAS-TH-RNAi;UAS-CsChrimson	w1118;R76F05-p65AD/TH-RNAi;R32G08-ZpGDBD/UAS-Chrimson	70	-0.042	-0.155561	0.076557	0.274732	56	60	75
6	F	3	w1118;R76F05-p65AD;R32G08-ZpGDBD (MB213B)	w1118;UAS-TH-RNAi;UAS-CsChrimson	w1118;R76F05-p65AD/TH-RNAi;R32G08-ZpGDBD/UAS-Chrimson	70	0.301	0.150156	0.448652	0.000273836	57	60	60
6	F	4	Weighted ΔPI of columns 1-3				0.251
6	G	1	w1118;R76F05-p65AD;R32G08-ZpGDBD (MB213B)	w1118;UAS-vGlut-RNAi;UAS-CsChrimson	w1118;R76F05-p65AD/vGlut-RNAi;R32G08-ZpGDBD/UAS-Chrimson	1.3	-0.164123	-0.302194	-0.01745	0.01606	66	59	74
6	G	2	w1118;R76F05-p65AD;R32G08-ZpGDBD (MB213B)	w1118;UAS-vGlut-RNAi;UAS-CsChrimson	w1118;R76F05-p65AD/vGlut-RNAi;R32G08-ZpGDBD/UAS-Chrimson	5	0.055151	-0.01745	0.177469	0.566596	66	59	74
6	G	3	w1118;R76F05-p65AD;R32G08-ZpGDBD (MB213B)	w1118;UAS-vGlut-RNAi;UAS-CsChrimson	w1118;R76F05-p65AD/vGlut-RNAi;R32G08-ZpGDBD/UAS-Chrimson	22	-0.003152	-0.131938	0.123977	0.831581	66	59	74
6	G	4	w1118;R76F05-p65AD;R32G08-ZpGDBD (MB213B)	w1118;UAS-vGlut-RNAi;UAS-CsChrimson	w1118;R76F05-p65AD/vGlut-RNAi;R32G08-ZpGDBD/UAS-Chrimson	70	0.195132	0.072362	0.324522	0.002717	66	59	75
6	H	1	w1118;R76F05-p65AD;R32G08-ZpGDBD (MB213B)	w1118;UAS-GtACR1	w1118;R76F05-p65AD/UAS-GtACR1;R32G08-ZpGDBD	1.6	0.117821	-0.028435	0.264049	0.181928	51	68	75
6	H	2	w1118;R76F05-p65AD;R32G08-ZpGDBD (MB213B)	w1118;UAS-GtACR1	w1118;R76F05-p65AD/UAS-GtACR1;R32G08-ZpGDBD	7	-0.065003	-0.231557	0.107539	0.264024	51	68	75
6	H	3	w1118;R76F05-p65AD;R32G08-ZpGDBD (MB213B)	w1118;UAS-GtACR1	w1118;R76F05-p65AD/UAS-GtACR1;R32G08-ZpGDBD	28	-0.39582	-0.536318	-0.246635	3.33799e-07	51	68	75
6	H	4	w1118;R76F05-p65AD;R32G08-ZpGDBD (MB213B)	w1118;UAS-GtACR1	w1118;R76F05-p65AD/UAS-GtACR1;R32G08-ZpGDBD	92	-0.270211	-0.405882	-0.120629	0.000228316	51	68	75
7	A	1	w1118;;VT999036-Gal4	w1118,UAS-CsChrimson	w1118,UAS-CsChrimson;;VT999036-Gal4	70	-0.751999	-0.902801	-0.52109	2.49893e-13	45	45	45
7	A	2	w1118;R30E08-p65AD;R53C10-Gal4DBD (MB434B)	w1118,UAS-CsChrimson	w1118,UAS-CsChrimson;R30E08-p65AD;R53C10-Gal4DBD	70	-0.289578	-0.470393	-0.100696	0.000941792	45	45	45
7	A	3	w1118;R25D01-p65AD;R19F09-Gal4DBD (MB077B)	w1118,UAS-CsChrimson	w1118,UAS-CsChrimson;R25D01-p65AD;R19F09-Gal4DBD	70	-0.187153	-0.3372	-0.017562	0.00424105	45	44	45
7	A	4	w1118;;R53C03-Gal4	w1118,UAS-CsChrimson	w1118,UAS-CsChrimson;;R53C03-Gal4	70	-0.161004	-0.30329	-0.029214	0.0349135	45	44	41
7	A	5	w1118;;R76B09-Gal4	w1118,UAS-CsChrimson	w1118,UAS-CsChrimson;;R76B09-Gal4	70	-0.091116	-0.214296	0.039617	0.156864	45	44	45
7	A	6	w1118;R53C03-p65AD;R24E12-Gal4DBD (MB298B)	w1118,UAS-CsChrimson	w1118,UAS-CsChrimson;R53C03-p65AD;R24E12-Gal4DBD	70	-0.082571	-0.235207	0.074017	0.259857	44	42	44
7	A	7	w1118;;R73H08-p65AD,R40B08-Gal4DBD (MB093C)	w1118,UAS-CsChrimson	w1118,UAS-CsChrimson;;R73H08-p65AD,R40B08-Gal4DBD	70	0.020597	-0.125854	0.170736	0.99811	45	45	44
7	A	8	w1118;;R52G04-Gal4	w1118,UAS-CsChrimson	w1118,UAS-CsChrimson;;R52G04-Gal4	70	0.048842	-0.170302	0.277669	0.792083	42	43	44
7	A	9	w1118;R14C08-p65AD;R15B01-ZpGDBD (MB011B)	w1118,UAS-CsChrimson	w1118,UAS-CsChrimson;R14C08-p65AD;R15B01-ZpGDBD	70	0.05043	-0.131151	0.236097	0.901558	45	45	45
7	A	10	w1118;R80G12-p65AD;R53H03-ZpGDBD (MB057B)	w1118,UAS-CsChrimson	w1118,UAS-CsChrimson;R80G12-p65AD;R53H03-ZpGDBD	70	0.065523	-0.072876	0.184954	0.24137	45	45	45
7	A	11	w1118;;VT41043-Gal4	w1118,UAS-CsChrimson	w1118,UAS-CsChrimson;;VT41043-Gal4	70	0.079199	-0.029372	0.188254	0.201702	44	45	45
7	A	12	w1118;;VT49146-Gal4	w1118,UAS-CsChrimson	w1118,UAS-CsChrimson;;VT49146-Gal4	70	0.200817	-0.027516	0.405078	0.00575663	43	43	44
7	A	13	w1118;R21D02-p65AD;R22C12-ZpGDBD (MB399B)	w1118,UAS-CsChrimson	w1118,UAS-CsChrimson;R21D02-p65AD;R22C12-ZpGDBD	70	0.269798	0.090731	0.42917	0.000280593	45	43	44
7	A	14	w1118;;R93D10-p65AD,R13F04-ZpGDBD (MB112C)	w1118,UAS-CsChrimson	w1118,UAS-CsChrimson;;R93D10-p65AD,R13F04-ZpGDBD	70	0.315879	0.143166	0.474181	0.000296444	44	45	45
7	A	15	w1118;;R52G04-p65AD,R94B10-ZpGDBD (MB083C)	w1118,UAS-CsChrimson	w1118,UAS-CsChrimson;;R52G04-p65AD,R94B10-ZpGDBD (MB083C)	70	0.337275	0.155506	0.493104	5.97914e-06	45	45	44
7	C	1	w1118;;VT999036-Gal4	w1118,UAS-CsChrimson	w1118,UAS-CsChrimson;;VT999036-Gal4	1.3	0.084943	-0.054967	0.237676	0.336286	45	45	45
7	C	2	w1118;;VT999036-Gal4	w1118,UAS-CsChrimson	w1118,UAS-CsChrimson;;VT999036-Gal4	5	0.074855	-0.0927764	0.253332	0.743867	45	45	45
7	C	3	w1118;;VT999036-Gal4	w1118,UAS-CsChrimson	w1118,UAS-CsChrimson;;VT999036-Gal4	22	-0.40407	-0.620668	-0.144751	8.53e-05	45	45	45
7	C	4	w1118;;VT999036-Gal4	w1118,UAS-CsChrimson	w1118,UAS-CsChrimson;;VT999036-Gal4	70	-0.752	-0.902801	-0.52109	2.5e-13	45	45	45
7	I	1	w1118;R58E02-LexA;VT999036-Gal4	w1118;;LexAOP-CsChrimson	w1118;R58E02-LexA;VT999036-Gal4/LexAOP-CsChrimson	70	0.53	0.32432	0.705872	1.13605e-09	75	60	60
7	I	2	w1118;R58E02-LexA;VT999036-Gal4	w1118;UAS-Dop1R1-RNAi;LexAOP-CsChrimson	w1118;R58E02-LexA/UAS-Dop1R1-RNAi; VT999036-Gal4/LexAOP-CsChrimson	70	0.37	0.166972	0.563839	1.83362e-05	45	64	59
7	I	3	w1118;R58E02-LexA;VT999036-Gal4	w1118;UAS-Dop1R2-RNAi;LexAOP-CsChrimson	w1118;R58E02-LexA/UAS-Dop1R2-RNAi; VT999036-Gal4/LexAOP-CsChrimson	70	0.42	0.29032	0.546176	8.27175e-11	55	56	62
7	I	4	w1118;R58E02-LexA;VT999036-Gal4	w1118;UAS-Dop2R-RNAi;LexAOP-CsChrimson	w1118;R58E02-LexA/UAS-Dop2R-RNAi; VT999036-Gal4/LexAOP-CsChrimson	70	0.46	0.333332	0.59662	1.81872e-10	60	56	75

## Sheet: Figure 7G
Characteristics of Figure 4G
Fig	Panel	Column	Driver control genotype	Responder control genotype	Test genotype	Light µW/mm2	∆Choice R2 (95CI)	∆Speed ratios R2 (95CI)	∆PEDL R2 (95CI)	∆PELD R2 (95CI)
7	G	1	w1118;; DANs-Gal4	w1118, UAS-CsChrimson	DANs-Gal4> UAS-CsChrimson	22 and 70	0.10 (0.00, 0.39)	0.53 (0.33, 0.66)	0.13 (0.00, 0.40)	0.16 (0.01, 0.38)
7	G	2	w1118; MBONs-Gal4	w1118, UAS-CsChrimson	MBONs-Gal4> UAS-CsChrimson	22 and 70	0.81 (0.60, 0.93)	0.15 (0.00, 0.48)	0.52 (0.11, 0.81)	0.24 (0.02, 0.58)

## Sheet: Supplementary Figures 1-5
Characteristics of Figures
Fig	Panel	Column	Driver control genotype	Responder control genotype	Test genotype	Light µW/mm2	Effect Size	95% CI, lower bound	95% CI, upper bound	P-value (Mann-Whitney)	Sample size (Driver control)	Sample size (Responder control)	Sample size (Test genotype)
S2	A	1	w1118;R58E02-LexA;MB247-Gal4	w+;LexAOP-CsChrimson	w1118;R58E02-LexA/LexAOP-CsChrimson;MB247-Gal4	1.6	0.13	-0.026013	0.289737	0.118	60	70	58
S2	A	2	w1118;R58E02-LexA;MB247-Gal4	w+;LexAOP-CsChrimson	w1118;R58E02-LexA/LexAOP-CsChrimson;MB247-Gal4	7	0.3	0.11316	0.458627	0.000192	60	70	58
S2	A	3	w1118;R58E02-LexA;MB247-Gal4	w+;LexAOP-CsChrimson	w1118;R58E02-LexA/LexAOP-CsChrimson;MB247-Gal4	28	0.43	0.244635	0.588955	2.40544e-07	60	70	58
S2	A	4	w1118;R58E02-LexA;MB247-Gal4	w+;LexAOP-CsChrimson	w1118;R58E02-LexA/LexAOP-CsChrimson;MB247-Gal4	92	0.46	0.301549	0.600086	3.01572e-09	60	70	58
S2	B	1	w1118;R58E02-LexA;MB247-Gal4	w1118;LexAOP-CsChrimson;UAS-GtACR1	w1118;R58E02-LexA/LexAOP-CsChrimson; MB247-Gal4/UAS-GtACR1	1.6	-0.06	-0.210781	0.088585	0.485413	50	60	68
S2	B	2	w1118;R58E02-LexA;MB247-Gal4	w1118;LexAOP-CsChrimson;UAS-GtACR1	w1118;R58E02-LexA/LexAOP-CsChrimson; MB247-Gal4/UAS-GtACR1	7	0.22	0.065288	0.375761	0.00242445	50	60	68
S2	B	3	w1118;R58E02-LexA;MB247-Gal4	w1118;LexAOP-CsChrimson;UAS-GtACR1	w1118;R58E02-LexA/LexAOP-CsChrimson; MB247-Gal4/UAS-GtACR1	28	0.35	0.184808	0.500588	1.96486e-06	50	60	68
S2	B	4	w1118;R58E02-LexA;MB247-Gal4	w1118;LexAOP-CsChrimson;UAS-GtACR1	w1118;R58E02-LexA/LexAOP-CsChrimson; MB247-Gal4/UAS-GtACR1	92	0.42	0.258869	0.562507	2.74776e-08	50	60	68
S2	C	1	w+;;Orco-Gal4	w+;;UAS-GtACR1	w+;;Orco-Gal4/UAS-GtACR1	1.6	0.060034	-0.14531	0.24901	0.583306	45	45	45
S2	C	2	w+;;Orco-Gal4	w+;;UAS-GtACR1	w+;;Orco-Gal4/UAS-GtACR1	7	0.206113	0.063945	0.354294	0.008358	45	45	45
S2	C	3	w+;;Orco-Gal4	w+;;UAS-GtACR1	w+;;Orco-Gal4/UAS-GtACR1	28	0.161515	0.009102	0.31167	0.042069	45	45	45
S2	C	4	w+;;Orco-Gal4	w+;;UAS-GtACR1	w+;;Orco-Gal4/UAS-GtACR1	92	-0.04774	-0.2116	0.114111	0.33161	45	45	45
S3	A	1	w1118;;R58E02-Gal4	w1118;;UAS-CsChrimson	w1118;;R58E02-Gal4/UAS-CsChrimson	1.3	-0.12113	-0.314962	0.067445	0.312584	48	38	49
S3	A	2	w1118;;R58E02-Gal4	w1118;;UAS-CsChrimson	w1118;;R58E02-Gal4/UAS-CsChrimson	5	0.787227	0.566413	0.948524	7.02746e-12	48	38	49
S3	A	3	w1118;;R58E02-Gal4	w1118;;UAS-CsChrimson	w1118;;R58E02-Gal4/UAS-CsChrimson	22	0.864021	0.616708	1.03513	5.7213e-13	48	38	49
S3	A	4	w1118;;R58E02-Gal4	w1118;;UAS-CsChrimson	w1118;;R58E02-Gal4/UAS-CsChrimson	70	0.81392	0.569927	0.998373	2.53236e-11	48	38	49
S3	B	1	w1118;;R58E02-Gal4	w1118;;UAS-CsChrimson	w1118;;R58E02-Gal4/UAS-CsChrimson	1.3	0.150878	-0.022551	0.316235	0.0274858	59	60	60
S3	B	2	w1118;;R58E02-Gal4	w1118;;UAS-CsChrimson	w1118;;R58E02-Gal4/UAS-CsChrimson	5	0.67812	0.316235	0.842047	8.41066e-13	60	60	60
S3	B	3	w1118;;R58E02-Gal4	w1118;;UAS-CsChrimson	w1118;;R58E02-Gal4/UAS-CsChrimson	22	0.739603	0.505865	0.915998	7.88723e-12	60	60	60
S3	B	4	w1118;;R58E02-Gal4	w1118;;UAS-CsChrimson	w1118;;R58E02-Gal4/UAS-CsChrimson	70	0.88564	0.711158	1.01016	1.56855e-19	60	60	60
S3	C	1	w1118;;R58E02-Gal4	w1118;TH-RNAi;UAS-CsChrimson	w1118;TH-RNAi;R58E02-Gal4/UAS-CsChrimson	1.3	0.052197	-0.078551	0.193681	0.577334	60	54	60
S3	C	2	w1118;;R58E02-Gal4	w1118;TH-RNAi;UAS-CsChrimson	w1118;TH-RNAi;R58E02-Gal4/UAS-CsChrimson	5	0.020336	-0.115617	0.168515	0.755129	60	54	60
S3	C	3	w1118;;R58E02-Gal4	w1118;TH-RNAi;UAS-CsChrimson	w1118;TH-RNAi;R58E02-Gal4/UAS-CsChrimson	22	0.298308	0.175866	0.416952	4.24508e-06	60	54	60
S3	C	4	w1118;;R58E02-Gal4	w1118;TH-RNAi;UAS-CsChrimson	w1118;TH-RNAi;R58E02-Gal4/UAS-CsChrimson	70	0.315006	0.182109	0.431494	3.26425e-07	60	54	60
S3	D	1	w1118;;R58E02-Gal4	w1118;TH-RNAi;UAS-CsChrimson	w1118;TH-RNAi;R58E02-Gal4/UAS-CsChrimson	1.3	0.04971	-0.072731	0.181634	0.495366	50	59	63
S3	D	2	w1118;;R58E02-Gal4	w1118;TH-RNAi;UAS-CsChrimson	w1118;TH-RNAi;R58E02-Gal4/UAS-CsChrimson	5	0.148307	0.003247	0.294741	0.0483485	50	59	63
S3	D	3	w1118;;R58E02-Gal4	w1118;TH-RNAi;UAS-CsChrimson	w1118;TH-RNAi;R58E02-Gal4/UAS-CsChrimson	22	0.6126	0.459273	0.748401	3.15987e-13	50	59	63
S3	D	4	w1118;;R58E02-Gal4	w1118;TH-RNAi;UAS-CsChrimson	w1118;TH-RNAi;R58E02-Gal4/UAS-CsChrimson	70	0.533978	0.37129	0.673894	9.2996e-12	50	59	63
S3	E	1	w1118;UAS-Dicer2;R58E02-Gal4	w1118;UAS-TH-RNAi;UAS-CsChrimson	w1118;UAS-Dicer2/UAS-TH-RNAi; R58E02-Gal4/UAS-CsChrimson	1.3	-0.08	-0.243725	0.067909	0.422595	58	58	63
S3	E	2	w1118;UAS-Dicer2;R58E02-Gal4	w1118;UAS-TH-RNAi;UAS-CsChrimson	w1118;UAS-Dicer2/UAS-TH-RNAi; R58E02-Gal4/UAS-CsChrimson	5	0.267274	0.100493	0.423481	0.000766585	58	58	63
S3	E	3	w1118;UAS-Dicer2;R58E02-Gal4	w1118;UAS-TH-RNAi;UAS-CsChrimson	w1118;UAS-Dicer2/UAS-TH-RNAi; R58E02-Gal4/UAS-CsChrimson	22	0.257877	0.111574	0.393908	0.000137004	58	58	63
S3	E	4	w1118;UAS-Dicer2;R58E02-Gal4	w1118;UAS-TH-RNAi;UAS-CsChrimson	w1118;UAS-Dicer2/UAS-TH-RNAi; R58E02-Gal4/UAS-CsChrimson	70	0.532087	0.393308	0.65582	2.32344e-13	58	58	63
S3	F	1	w1118;;R58E02-Gal4	w1118;;UAS-CsChrimson	w1118;;R58E02-Gal4/UAS-CsChrimson	1.3	-0.011215	-0.232839	0.213657	0.76488	45	45	45
S3	F	2	w1118;;R58E02-Gal4	w1118;;UAS-CsChrimson	w1118;;R58E02-Gal4/UAS-CsChrimson	5	0.53817	0.292479	0.733964	4.60411e-07	45	45	45
S3	F	3	w1118;;R58E02-Gal4	w1118;;UAS-CsChrimson	w1118;;R58E02-Gal4/UAS-CsChrimson	22	0.736681	0.47602	0.93169	2.78227e-10	45	45	45
S3	F	4	w1118;;R58E02-Gal4	w1118;;UAS-CsChrimson	w1118;;R58E02-Gal4/UAS-CsChrimson	70	0.760677	0.536125	0.924209	2.46284e-12	45	45	45
S3	G	1	w1118;;R58E02-Gal4	w1118;;UAS-CsChrimson	w1118;;R58E02-Gal4/UAS-CsChrimson	1.3	-0.154568	-0.366623	0.058306	0.175102	53	49	64
S3	G	2	w1118;;R58E02-Gal4	w1118;;UAS-CsChrimson	w1118;;R58E02-Gal4/UAS-CsChrimson	5	0.612283	0.393376	0.789984	1.14543e-11	55	49	63
S3	G	3	w1118;;R58E02-Gal4	w1118;;UAS-CsChrimson	w1118;;R58E02-Gal4/UAS-CsChrimson	22	0.376284	0.124244	0.580734	2.29104e-05	55	49	64
S3	G	4	w1118;;R58E02-Gal4	w1118;;UAS-CsChrimson	w1118;;R58E02-Gal4/UAS-CsChrimson	70	0.508244	0.247946	0.720837	1.08203e-06	55	49	64
S4	A	1	w1118;;R15A04-Gal4	w1118,UAS-CsChrimson	w1118,UAS-CsChrimson;;R15A04-Gal4	70	0.047213	-0.000281	0.109604	0.0374084	42	40	27
S4	A	2	w1118;NP5272-Gal4	w1118,UAS-CsChrimson	w1118,UAS-CsChrimson;NP5272-Gal4	70	0.060644	0.040294	0.082268	9.14057e-09	42	42	58
S4	A	3	w1118;R30G08-p65AD;R48B03-ZpGDBD (MB441B)	w1118,UAS-CsChrimson	w1118,UAS-CsChrimson;R30G08-p65AD;R48B03-ZpGDBD	70	-0.005617	-0.065519	0.039282	0.85793	44	45	24
S4	A	4	w1118;R58E02-p65AD;R18D09-ZpGDBD (MB040B)	w1118,UAS-CsChrimson	w1118,UAS-CsChrimson;R58E02-p65AD;R18D09-ZpGDBD	70	0.007157	-0.02373	0.035349	0.22436	44	44	45
S4	A	5	w1118;R24E12-p65AD;R52H01-ZpGDBD (MB025B)	w1118,UAS-CsChrimson	w1118,UAS-CsChrimson;R24E12-p65AD;R52H01-ZpGDBD	70	0.031809	-0.026922	0.086919	0.127937	43	42	31
S4	A	6	w1118;R58E02-p65AD;R29G04-ZpGDBD (MB194B)	w1118,UAS-CsChrimson	w1118,UAS-CsChrimson;R58E02-p65AD;R29G04-ZpGDBD	70	-0.014136	-0.050246	0.016896	0.158216	42	43	41
S4	A	7	w1118;R58E02-p65AD;R11A03-ZpGDBD (MB188B)	w1118,UAS-CsChrimson	w1118,UAS-CsChrimson;R58E02-p65AD;R11A03-ZpGDBD	70	0.008967	-0.020134	0.038675	0.501659	44	45	44
S4	A	8	w1118;;R58E02-p65AD,R48H11-ZpGDBD (MB315C)	w1118,UAS-CsChrimson	w1118,UAS-CsChrimson;;R58E02-p65AD,R48H11-ZpGDBD	70	-0.025529	-0.068345	0.006104	0.411206	44	43	42
S4	A	9	w1118;R58E02-p65AD;R36B06-ZpGDBD (MB196B)	w1118,UAS-CsChrimson	w1118,UAS-CsChrimson;R58E02-p65AD;R36B06-ZpGDBD	70	-0.048278	-0.120267	0.003691	0.540836	43	43	24
S4	A	10	w1118;R58E02-p65AD;R32D11-ZpGDBD (MB043B)	w1118,UAS-CsChrimson	w1118,UAS-CsChrimson;R58E02-p65AD;R32D11-ZpGDBD	70	-0.007874	-0.050169	0.042797	0.613313	42	43	31
S4	A	11	w1118;R93D10-p65AD;R68C09-ZpGDBD (MB063B)	w1118,UAS-CsChrimson	w1118,UAS-CsChrimson;R93D10-p65AD;R68C09-ZpGDBD	70	-0.000992	-0.031808	0.026854	0.95396	45	45	35
S4	A	12	w1118;R58E02-p65AD;R87B09-ZpGDBD (MB045B)	w1118,UAS-CsChrimson	w1118,UAS-CsChrimson;R58E02-p65AD;R87B09-ZpGDBD	70	0.014826	-0.036186	0.067522	0.729016	43	44	30
S4	A	13	w1118;R58E02-p65AD;R93G08-ZpGDBD (MB316B)	w1118,UAS-CsChrimson	w1118,UAS-CsChrimson;R58E02-p65AD;R93G08-ZpGDBD	70	-0.011647	-0.043863	0.02909	0.251527	44	43	23
S4	A	14	w1118;R30G08-p65AD;TH-ZpGDBD (MB032B)	w1118,UAS-CsChrimson	w1118,UAS-CsChrimson;R30G08-p65AD;TH-ZpGDBD	70	-0.005849	-0.056483	0.034648	0.807235	45	48	54
S4	A	15	w1118;R58E02-p65AD;R10G03-ZpGDBD (MB312B)	w1118,UAS-CsChrimson	w1118,UAS-CsChrimson;R58E02-p65AD;R10G03-ZpGDBD	70	-0.071905	-0.120172	-0.032714	0.00171192	42	42	32
S4	A	16	w1118;R58E02-p65AD;R22E04-ZpGDBD (MB042B)	w1118,UAS-CsChrimson	w1118,UAS-CsChrimson;R58E02-p65AD;R22E04-ZpGDBD	70	-0.025501	-0.10404	0.026415	0.609588	45	45	29
S4	A	17	w1118;R76F05-p65AD;R23C12-ZpGDBD (MB109B)	w1118,UAS-CsChrimson	w1118,UAS-CsChrimson;R76F05-p65AD;R23C12-ZpGDBD	70	0.002011	-0.039975	0.042387	0.688528	45	44	30
S4	A	18	w1118;R58E02-p65AD;R93A09-ZpGDBD (MB047B)	w1118,UAS-CsChrimson	w1118,UAS-CsChrimson;R58E02-p65AD;R93A09-ZpGDBD	70	-0.129734	-0.190311	-0.080194	8.76712e-07	60	60	27
S4	A	19	w1118;R58E02-p65AD;R37E10-ZpGDBD (MB299B)	w1118,UAS-CsChrimson	w1118,UAS-Chrimson;R58E02-p65AD;R37E10-ZpGDBD	70	-0.188367	-0.255725	-0.132584	1.6893e-11	43	43	30
S4	A	20	w1118;R76F05-p65AD;R80G12-ZpGDBD (MB056B)	w1118,UAS-CsChrimson	w1118,UAS-Chrimson;R76F05-p65AD;R80G12-ZpGDBD	70	-0.078973	-0.151239	-0.010453	0.025117	43	44	11
S4	A	21	w1118;R76F05-p65AD;R32G08-ZpGDBD (MB213B)	w1118,UAS-CsChrimson	w1118,UAS-Chrimson;R76F05-p65AD;R32G08-ZpGDBD	70	-0.124144	-0.198236	-0.059699	3.99125e-06	43	44	32
S4	A	22	w1118;;R58E02-Gal4	w1118, UAS-CsChrimson	w1118,UAS-CsChrimson;;R58E02-Gal4	70	-0.2	-0.284	-0.088	1.62617e-07	99	99	22
S4	B	1-22	See Supplementary Fig. S4A
S4	C	1	w1118;R76F05-p65AD;R32G08-ZpGDBD (MB213B)	w1118;UAS-TH-RNAi;UAS-CsChrimson	w1118;R76F05-p65AD/TH-RNAi;R32G08-ZpGDBD/UAS-Chrimson	1.3	-0.02515	-0.130962	0.081544	0.984971	60	60	57
S4	C	2	w1118;R76F05-p65AD;R32G08-ZpGDBD (MB213B)	w1118;UAS-TH-RNAi;UAS-CsChrimson	w1118;R76F05-p65AD/TH-RNAi;R32G08-ZpGDBD/UAS-Chrimson	5	0.176999	0.062614	0.301258	0.00393175	60	60	57
S4	C	3	w1118;R76F05-p65AD;R32G08-ZpGDBD (MB213B)	w1118;UAS-TH-RNAi;UAS-CsChrimson	w1118;R76F05-p65AD/TH-RNAi;R32G08-ZpGDBD/UAS-Chrimson	22	0.369144	0.216379	0.518135	1.92311e-06	60	60	57
S4	C	4	w1118;R76F05-p65AD;R32G08-ZpGDBD (MB213B)	w1118;UAS-TH-RNAi;UAS-CsChrimson	w1118;R76F05-p65AD/TH-RNAi;R32G08-ZpGDBD/UAS-Chrimson	70	0.668503	0.518884	0.816636	2.32951e-12	60	60	57
S4	D	1	w1118;R76F05-p65AD;R32G08-ZpGDBD (MB213B)	w1118;UAS-TH-RNAi;UAS-CsChrimson	w1118;R76F05-p65AD/TH-RNAi;R32G08-ZpGDBD/UAS-Chrimson	1.3	0.032017	-0.098155	0.167414	0.941233	56	60	75
S4	D	2	w1118;R76F05-p65AD;R32G08-ZpGDBD (MB213B)	w1118;UAS-TH-RNAi;UAS-CsChrimson	w1118;R76F05-p65AD/TH-RNAi;R32G08-ZpGDBD/UAS-Chrimson	5	0.040192	-0.084964	0.165767	0.443335	56	60	75
S4	D	3	w1118;R76F05-p65AD;R32G08-ZpGDBD (MB213B)	w1118;UAS-TH-RNAi;UAS-CsChrimson	w1118;R76F05-p65AD/TH-RNAi;R32G08-ZpGDBD/UAS-Chrimson	22	0.013523	-0.102426	0.134127	0.988238	56	60	75
S4	D	4	w1118;R76F05-p65AD;R32G08-ZpGDBD (MB213B)	w1118;UAS-TH-RNAi;UAS-CsChrimson	w1118;R76F05-p65AD/TH-RNAi;R32G08-ZpGDBD/UAS-Chrimson	70	-0.042216	-0.155561	0.076557	0.274732	56	60	75
S4	E	1	w1118;R76F05-p65AD;R32G08-ZpGDBD (MB213B)	w1118;UAS-TH-RNAi;UAS-CsChrimson	w1118;R76F05-p65AD/TH-RNAi;R32G08-ZpGDBD/UAS-Chrimson	1.3	0.078028	-0.084658	0.237285	0.332003	57	60	60
S4	E	2	w1118;R76F05-p65AD;R32G08-ZpGDBD (MB213B)	w1118;UAS-TH-RNAi;UAS-CsChrimson	w1118;R76F05-p65AD/TH-RNAi;R32G08-ZpGDBD/UAS-Chrimson	5	-0.03191	-0.134693	0.071693	0.566438	57	60	60
S4	E	3	w1118;R76F05-p65AD;R32G08-ZpGDBD (MB213B)	w1118;UAS-TH-RNAi;UAS-CsChrimson	w1118;R76F05-p65AD/TH-RNAi;R32G08-ZpGDBD/UAS-Chrimson	22	0.199136	0.072031	0.337471	0.004485	57	60	60
S4	E	4	w1118;R76F05-p65AD;R32G08-ZpGDBD (MB213B)	w1118;UAS-TH-RNAi;UAS-CsChrimson	w1118;R76F05-p65AD/TH-RNAi;R32G08-ZpGDBD/UAS-Chrimson	70	0.300501	0.150156	0.448652	0.000274	57	60	60
S5	A	1-15	See main text Fig. 4A
S5	B	1-15	See main text Fig. 4A
S5	C	1	w1118;;VT999036-Gal4	w1118,UAS-CsChrimson	w1118,UAS-CsChrimson;;VT999036-Gal4	70	-0.099504	-0.147098	-0.0253469	0.000857	44	44	8
S5	C	2	w1118;R30E08-p65AD;R53C10-Gal4DBD (MB434B)	w1118,UAS-CsChrimson	w1118,UAS-CsChrimson;R30E08-p65AD;R53C10-Gal4DBD	70	0.0234673	-0.0123629	0.0779844	0.728856	40	43	37
S5	C	3	w1118;R25D01-p65AD;R19F09-Gal4DBD (MB077B)	w1118,UAS-CsChrimson	w1118,UAS-CsChrimson;R25D01-p65AD;R19F09-Gal4DBD	70	0.112001	0.072374	0.155472	2.85e-09	45	44	42
S5	C	4	w1118;;R53C03-Gal4	w1118,UAS-CsChrimson	w1118,UAS-CsChrimson;;R53C03-Gal4	70	0.0151521	-0.0128129	0.0537406	0.619838	44	44	40
S5	C	5	w1118;;R76B09-Gal4	w1118,UAS-CsChrimson	w1118,UAS-CsChrimson;;R76B09-Gal4	70	0.0265366	0.00127191	0.0505991	0.028586	44	44	44
S5	C	6	w1118;R53C03-p65AD;R24E12-Gal4DBD (MB298B)	w1118,UAS-CsChrimson	w1118,UAS-CsChrimson;R53C03-p65AD;R24E12-Gal4DBD	70	-0.00414523	-0.036521	0.0241591	0.902241	42	41	42
S5	C	7	w1118;;R73H08-p65AD,R40B08-Gal4DBD (MB093C)	w1118,UAS-CsChrimson	w1118,UAS-CsChrimson;;R73H08-p65AD,R40B08-Gal4DBD	70	-0.0283324	-0.0752825	-0.00227602	0.392543	45	45	40
S5	C	8	w1118;;R52G04-Gal4	w1118,UAS-CsChrimson	w1118,UAS-CsChrimson;;R52G04-Gal4	70	0.0345692	-0.0172826	0.0935316	0.488861	39	29	34
S5	C	9	w1118;R14C08-p65AD;R15B01-ZpGDBD (MB011B)	w1118,UAS-CsChrimson	w1118,UAS-CsChrimson;R14C08-p65AD;R15B01-ZpGDBD	70	0.0305823	-0.026315	0.0726419	0.013932	45	44	39
S5	C	10	w1118;R80G12-p65AD;R53H03-ZpGDBD (MB057B)	w1118,UAS-CsChrimson	w1118,UAS-CsChrimson;R80G12-p65AD;R53H03-ZpGDBD	70	-0.00339177	-0.0283661	0.0226417	0.678466	45	45	44
S5	C	11	w1118;;VT41043-Gal4	w1118,UAS-CsChrimson	w1118,UAS-CsChrimson;;VT41043-Gal4	70	-0.00373013	-0.0212574	0.0131575	0.979134	43	45	45
S5	C	12	w1118;;VT49146-Gal4	w1118,UAS-CsChrimson	w1118,UAS-CsChrimson;;VT49146-Gal4	70	-0.0530909	-0.101248	-0.000160467	0.002064	42	42	28
S5	C	13	w1118;R21D02-p65AD;R22C12-ZpGDBD (MB399B)	w1118,UAS-CsChrimson	w1118,UAS-CsChrimson;R21D02-p65AD;R22C12-ZpGDBD	70	-0.041613	-0.0810632	0.00510717	0.001071	45	42	37
S5	C	14	w1118;;R93D10-p65AD,R13F04-ZpGDBD (MB112C)	w1118,UAS-CsChrimson	w1118,UAS-CsChrimson;;R93D10-p65AD,R13F04-ZpGDBD	70	0.0481167	0.0159198	0.0824088	0.00996	39	44	38
S5	C	15	w1118;;R52G04-p65AD,R94B10-ZpGDBD (MB083C)	w1118,UAS-CsChrimson	w1118,UAS-CsChrimson;;R52G04-p65AD,R94B10-ZpGDBD (MB083C)	70	0.0821302	0.0366729	0.12218	1.95e-06	43	45	36
S5	D	1-15	See supplementary Fig. 5C
