# Supplementary material for: Dopamine neurons that inform Drosophila olfactory memory have distinct, acute functions driving attraction and aversion
Source: PLoS Biol. 2024 Nov 18;22(11):e3002843. doi: 10.1371/journal.pbio.3002843 (PMC11611264; doi:10.1371/journal.pbio.3002843)
Supplement: S2 Table — A catalog of published information about the drivers used in the PAM (Fig 5A and 5b) and MBON (Figs 4A and S4A) screens, the cell types they express in, and the lobes of the MB in which each cell type’s terminals can be found. (XLSX) [file pbio.3002843.s010.xlsx]

## Sheet: PAM types
							PAM Type →	PAM-01	PAM-02	PAM-03	PAM-04	PAM-05	PAM-06	PAM-07	PAM-08	PAM-09	PAM-10	PAM-11	PAM-12	PAM-13	PAM-14
Driver	Line described (data source)	Screened	Notes	p65ADZp	ZpGdbd	1st ↓	2nd ↓ Zones →	PAM-γ5	PAM-β'2a	PAM-β2β'2a	PAM-β2	PAM-β'2p	PAM-β'2m	PAM-γ4<γ1γ2	PAM-γ4	PAM-β1ped	PAM-β1(MVP1)	PAM-α1	PAM-γ3	PAM-β'1ap	PAM-β'1m
MB315C	Aso 2014	1		R58E02	R48H11	1		5
MB109B	Aso 2014	1		R76F05	R23C12	2	1	0.8	4.5
MB047B	Aso 2014	1		R58E02	R93A09	5	M					4.8	3		0.8		1.2	0.6
MB056B	Aso 2014	1		R76F05	R80G12	6	5					3	5
MB032B	Aso 2014	1		R30G08	TH	6	M	0.4		1		1	4						0.5
MB312B	Aso 2014	1		R58E02	R10G03	7	8							4	4
MB213B	Aso 2014	1		R76F05	R32G08	10	M				3						3.2	0.8
MB194B	Aso 2014	1		R58E02	R29G04	10	M		1.4		3					1.6	3.9	2.2
MB063B	Li F 2020	1	As per Rubin 2017 submission to Flybase	R93D10	R68C09	10											✔️
MB299B	Aso 2014	1		R58E02	R37E10	11	M				0.5						0.5	3
MB043B	Aso 2014	1		R58E02	R32D11	11	M										2	5		2	2
MB045B	Yamagata 2015	1	Figure S8 graphic shows α1 β1 signal	R58E02	R87B09	11	10										faint	intense
MB441B	Aso 2014	1		R30G08	R48B03	12													4
MB188B	Aso 2014	1		R58E02	R11A03	13	M								1.5				3.1	4.6	4.6
MB025B	Aso 2014	1		R24E12	R52H01	13	14													4	4
MB042B	Aso 2014	1		R58E02	R22E04	M		3	1		0.2	1	2	1	2.5		0.5	0.7	3	1	1
MB040B	Aso 2014	1		R58E02	R18D09	M		3	1		3	1.2	2	0.2	2.8			2	3	1.5	1.5
MB196B	Aso 2014	1		R58E02	R36B06	M		3	2.1			1	1	3	3				3	0.5	0.5
MB316B	Aso 2014	1		R58E02	R93G08	M			1			4	2	4	4
R15A04	Huetteroth 2015	1	In text: "R15A04 expresses in w26 dopaminergic neurons projecting to α1, β'1, β2, γ5b, and γ5n (Figures 3D, S2D, and S3K)."	-	-	M		✔️			✔️							✔️		✔️	✔️
R58E02	Liu 2012	1	From Shuai 2015 Table S1 in Appendix: γ(12)345 β12 β’12 α1	-	-	M		✔️	✔️	✔️	✔️	✔️	✔️	✔️	✔️	✔️	✔️	✔️	weak	weak	weak
NP5272	Aso 2012	1	NP5272 in PAM-03 neurons (aka MB-M3) as in Tanaka 2008 and other sources.	-	-	M				✔️
MB313C	Aso 2014	0		R58E02	R17C11	1		2
MB087C	Aso 2014	0		R61H03	R28E09	2			1.2
MB301B	Aso 2014	0		R71D01	R58F02	3	6			3			1.2
MB312C	Aso 2014	0		R58E02	R10G03	7	8							3	3
MB043C	Aso 2014	0		R58E02	R32D11	11	M										1	3		1	1
MB195B	Aso 2014	0		R58E02	R31F06	12													1.5
Total screened		22
							PAM Type →	PAM-01	PAM-02	PAM-03	PAM-04	PAM-05	PAM-06	PAM-07	PAM-08	PAM-09	PAM-10	PAM-11	PAM-12	PAM-13	PAM-14
							Zones →	γ5	β′2a	β2β′2a	β2	β′2p	β′2m	γ4<γ1γ2	γ4	β1ped	β1	α1	γ3	β′1αp	β′1m
Notes												Columns were reversed from https://doi.org/10.7554/eLife.04577.045 for correct sequence of PAM types.	Columns were reversed from https://doi.org/10.7554/eLife.04577.045 for correct sequence of PAM types.			Columns were reversed from https://doi.org/10.7554/eLife.04577.045 for correct sequence of PAM types.	Columns were reversed from https://doi.org/10.7554/eLife.04577.045 for correct sequence of PAM types.

## Sheet: MBON types
							MBON Type →	1	2	3	4	5	6	7	8	9	10	11	12	13	14	15	16	17	18	19	20	21	22
Driver	Line described (data source)	Screened	Zone notes	p65ADZp	ZpGdbd	1st ↓	2nd ↓ Zones →	γ5β'2a (MB-M6)	β2β'2a	β'2mp (MB-M4)	β'2mp_bilateral	γ4>γ1γ2	β1>α (MB-MV2)	α1	γ3	γ3β'1	β'1	γ1pedc>α/β (MB-MVP2)	γ2α'1	α'2 (MB-V4)	α3 (MB-V3)	α'1	α'3ap (MB-V2α'3)	α'3m (MB-V2α'3)	α2sc (MB-V2α)	α2p3p	γ1γ2	γ4γ5	calyx (MB-CP1)
MB399C	Aso 2014	1		R21D02	R22C12	2			2
MB298B	Aso 2014	1		R53C03	R24E12	5						4
MB434B	Aso 2014	1		R30E08	R53C10	5	6					4	4
MB083C	Aso 2014	1		R52G04	R94B10	8	9								5	5
MB057B	Aso 2014	1		R80G12	R53H03	10											3
MB112C	Aso 2014	1		R93D10	R13F04	11												4
MB077B	Aso 2014	1		R25D01	R19F09	12													4
MB093C	Aso 2014	1		R73H08	R40B08	14	13													2	5
VT999036	Aso 2014	1		-	-	20	21																				✔️	✔️
MB011B	Aso 2014	1		R14C08	R15B01	M		4		3	3
R53C03	Pfeiffer 2011	1	Inferred from Aso 2014: "axon terminals of an MBON in the γ1 compartment (R53C03-LexA)" Fig 17 and γ4 expression from " R53C03-LexA (green)" Fig 11G	-	-							✔️
R76B09	Shuai 2015	1	"and one Gal4 line labeling MBON-γ4>γ1γ2 (R76B09)" pE6665	-	-							✔️
R52G04	Aso 2014b	1	Deduced from intersections in MB083C and MB310C in Table 2	-	-									✔️	✔️	✔️
VT41043	Yang 2016	1	"VT41043-GAL4 (green) which specifically labels the MBON-β′2mp neurons" Figure 3 legend	-	-					✔️
VT49126	Shuai 2015	1	γ1 in Table S1	-	-							?						?									?
MB399B	Aso 2014	0		R21D02	R22C12	2			2
MB002B	Aso 2014	0		R12C11	R14C08	3	1	2		4
MB433B	Aso 2014	0		R30E08	R11C07	6	5					1	3
MB310C	Aso 2014	0		R52G04	R17C11	7								5
MB311C	Aso 2014	0		R52G04	R60F01	7								4
MB323B	Aso 2014	0		R23C12	R60F01	7								5
MB110C	Aso 2014	0		R20A02	R94B10	8	9								5	5
MB078C	Aso 2014	0		R30C01	R53H03	10											3
MB051B	Aso 2014	0		R70B10	R19F09	12	13												4	1
MB051C	Aso 2014	0		R70B10	R19F09	12	13												3	1
MB077C	Aso 2014	0		R25D01	R19F09	12													3
MB018B	Aso 2014	0		R20G03	R19F09	13														4
MB082C	Aso 2014	0		R40B08	R23C06	14	13													3	5
MB026B	Aso 2014	0		R24H08	R11F03	15	16															3	2
MB027B	Aso 2014	0		R24H08	R53F03	16	17																5	5
MB549C	Aso 2014	0		R71D08	R49C12	16	18																3		3
MB050B	Aso 2014	0		R65B09	R11F03	18	15															2			4
MB080C	Aso 2014	0		R33E02	R50A05	18																			2
MB062C	Aso 2014	0		R92E10	R71D08	19																				2
MB242A	Aso 2014	0		R64F07	R57C10	22																							3
MB622B	Aso 2014	0		R64F07	R64F07	22																							4
MB210B	Aso 2014	0		R15B01	R27G01	M		5		4	1
MB074C	Aso 2014	0		R21D02	R12C11	M		1	3	4
MB052B	Aso 2014	0		R71D08	R11F03	M																2	2	1	4	2
MB543B	Aso 2014	0		R65B09	R81E11	M																3	2	2
MB542B	Aso 2014	0		R65B09	R51D04	M																1		2		2
Total screened		15
							Zones →	γ5β′2a	β2β′2a	β′2mp	β′2mp_bilateral	γ4>γ1γ2	β1>α	α1	γ3	γ3β′1	β′1	γ1pedc>α/β	γ2α′1	α′2	α3	α′1	α′3ap	α′3m	α2sc	α2p3p	γ1γ2	γ4γ5	calyx
							MBON Type →	1	2	3	4	5	6	7	8	9	10	11	12	13	14	15	16	17	18	19	20	21	22

## Sheet: PAM notes
Clipping from Aso 2014	PAM zones Aso	PAM zones Li	PAM type	Driver 1 (bold = in screen)	Driver 2
L PAM-γ5 PAM-01 8–21## MB315C, MB335C aSP13, MB-M1? Tanaka 2008, Keleman 2012	PAM-γ5	PAM-γ5	PAM-01	MB315C	MB335C	PAM-γ5
L PAM-β′2a PAM-02 6–9 MB109B	PAM-β′2a	PAM-β′2a	PAM-02	MB109B	-	PAM-β′2a
L PAM-β2β′2a PAM-03 >3 MB301B, NP5272 MB-M3, MB-M1? Tanaka 2008	PAM-β2β′2a	PAM-β2β′2a	PAM-03	MB301B	NP5272	PAM-β2β′2a
L PAM-β2 PAM-04 8–19 MB209B MB-M8 subset Perisse 2013	PAM-β2	PAM-β2	PAM-04	MB209B	-	PAM-β2
L PAM-β′2p PAM-05 14–17 MB056B MB-M5? MB-AIM? Tanaka 2008	PAM-β′2p	PAM-β′2p	PAM-05	MB056B	-	PAM-β′2p
L PAM-β′2m PAM-06 12–15 MB032B MB-M5? MB-AIM? Tanaka 2008	PAM-β′2m	PAM-β′2m	PAM-06	MB032B	-	PAM-β′2m
L PAM-γ4<γ1γ2 PAM-07 13–17 MB312B subset of MB-AIM? Tanaka 2008	PAM-γ4<γ1γ2	PAM-γ4<γ1γ2	PAM-07	MB312B	-	PAM-γ4<γ1γ2
L PAM-γ4 PAM-08 MB312B subset of MB-AIM? Tanaka 2008	PAM-γ4	PAM-γ4	PAM-08	MB312B	-	PAM-γ4
L PAM-β1ped PAM-09 1–3 (MB194B) subset of MB-MVP1 Tanaka 2008	PAM-β1ped	PAM-β1ped	PAM-09	MB194B	-	PAM-β1ped
L PAM-β1 PAM-10 4–6 MB063B subset of MB-MVP1 and MB-M8 Tanaka 2008, Perisse 2013	PAM-β1	PAM-β1	PAM-10	MB063B	-	PAM-β1
L PAM-α1 PAM-11 >6 MB043B, MB299B subset of MB-MVP1, MB-VP1 Tanaka 2008	PAM-α1	PAM-α1	PAM-11	MB043B	MB299B	PAM-α1
L PAM-γ3 PAM-12 9–23 MB441B MB-M2 Tanaka 2008	PAM-γ3	PAM-γ3	PAM-12	MB441B	-	PAM-γ3
L PAM-β′1 ap PAM-13 13–14 MB025B subset of MB-AIM? Tanaka 2008	PAM-β′1	PAM-β′1αp	PAM-13	MB025B	-	PAM-β′1αp
L PAM-β′1 m PAM-14 MB025B subset of MB-AIM? Tanaka 2008	PAM-β′1	PAM-β′1m	PAM-14	MB025B	-	PAM-β′1m
New type from https://elifesciences.org/articles/62576		PAM-γ5β′2a	PAM-15	-	-
				R15A04
				040B
				188B
				196B
				045B
				316B
				032B
				042B
				047B
				213B

## Sheet: MBON notes
glutamate	L	MBON-γ5β′2a	MBON-01	1	MB011B, MB210B (MB002B)	MB-M6	Tanaka 2008
	L	MBON-β2β′2a	MBON-02	1	MB399B
	L	MBON-β′2mp	MBON-03	1	MB002B, MB011B, MB210B	MB-M4	Tanaka 2008
	L	MBON-β′2mp_bilateral	MBON-04	1	MB011B
	L	MBON-γ4>γ1γ2	MBON-05	1	MB434B, MB298B
	L	MBON-β1>α	MBON-06	1	MB434B, MB433B	MB-MV2	Tanaka 2008
	L	MBON-α1	MBON-07	2	MB310C, MB323B, MB319C
GABA	L	MBON-γ3	MBON-08	1	MB083C, MB110C
	L	MBON-γ3β′1	MBON-09	1	MB083C, MB110C
	L	MBON-β′1	MBON-10	8††	MB057B, MB078C
	L	MBON-γ1pedc>α/β	MBON-11	1	MB112C, MB085C, MB262B	MB-MVP2	Tanaka 2008
acetylcholine	L	MBON-γ2α′1	MBON-12	2	MB077B, MB051B, MB090C
	L	MBON-α′2	MBON-13	1	MB018B, MB091C	MB-V4	Tanaka 2008
	L	MBON-α3	MBON-14	2	MB082C, MB093C, G0239	MB-V3	Tanaka 2008, Chiang 2011
	L	MBON-α′1	MBON-15	2	MB543B
	L	MBON-α′3ap	MBON-16	1	MB027B, MB549C	MB-V2α′	Tanaka 2008, Sejourne 2011
	L	MBON-α′3m	MBON-17	2	MB027B	MB-V2α′	Tanaka 2008, Sejourne 2011
	L	MBON-α2sc	MBON-18	1	MB549C, MB080C, MB050B	MB-V2α	Tanaka 2008, Sejourne 2011
	L	MBON-α2p3p	MBON-19	2	MB542B, (MB062B)
N.D.	L	MBON-γ1γ2	MBON-20	1	(VT999036)
	L	MBON-γ4γ5	MBON-21	1	(VT999036)
	C	MBON-calyx	MBON-22	1	MB622B, MB242A	MB-CP1	Tanaka 2008
